# Supplementary material for: Systematic Analysis of 4-gene Prognostic Signature in Patients with Diffuse Gliomas Based on Gene Expression Profiles
Source: J Cancer. 2021 May 19;12(14):4295–306. doi: 10.7150/jca.54565 (PMC8176424; doi:10.7150/jca.54565)
Supplement: Supplementary file 2 — Supplementary tables. [file jcav12p4295s2.xlsx]

## Sheet: Table.S1 Datasets
		Platforms	number of sample	construction	survival data
	GSE19728	GPL570	21	4N，5A，5AA，5GBM，2PA	No
	GSE4290	GPL570	180	23N，40A，17O，29AA，12AO，59GBM，	Yes
	GSE43289	GPL570	40	2A，1O，2AA，4AO，28GBM，3PA	No
	GSE43378	GPL570	50	5A，7AA，6AO，32GBM	Yes
	GSE61374	GPL570	137	3O，45A，42AA，3AO，31AOA，13OA，	No
	GSE7696	GPL570	84	4N，80GBM	Yes
	GSE16011	GPL570	284		Yes
	GSE68848	GPL570	580		Yes
	GSE74187	GPL6480	60	60GBM	Yes
	CGGA HiSeq	HiSeq	1013		Yes
	TCGA	HiSeq	677		Yes
	CGGA microarray	microarray	301		Yes

## Sheet: Table.S2 cadidate genes byWGCNA
TCGA HiSeq	meta_GSE1	Intersect TCGA and meta_GSE1
ABCC3	AATK	ALOX5AP
AC005480.1	ADAP1	ARHGAP18
AC012005.3	AK5	ARPC1B
ACTL6B	ALOX5AP	ATP6V1G2
ACTR3	AMN1	C1R
ACVR2B	AMPH	CAPG
ADAM12	ANO3	CASP1
ADAM22	ANXA2P2	CD63
ADCY5	APLP1	CDH18
ADPGK	ARHGAP18	CHGA
ADPRH	ARPC1B	CKMT1A
AGTRAP	ARPP19	CKMT1B
AK2	ASPA	CLIC1
AKAP9	ATL1	CSTA
ALDH5A1	ATP6V1G2	CTSA
ALMS1	BOK	CYFIP2
ALOX5AP	C1orf54	EMP3
AMER3	C1R	FAIM2
ANG	CA11	FAM114A1
ANKRD26	CACNA2D3	FAM129A
ANKRD36	CAMKV	FAM19A2
ANXA1	CAPG	FAXC
ANXA2	CAPN3	GLMP
ANXA5	CARNS1	GNG5
AP2S1	CASP1	HEXB
AP3B2	CBLN2	IFI30
APBB1	CCNB1	IQGAP1
APOBEC3C	CD163	ITGA5
APOBEC3D	CD200	KDELR2
APOBEC3F	CD63	KIF3C
APOBEC3G	CDH18	LAMC1
ARHGAP18	CDK5R2	LGALS1
ARHGAP44	CHGA	LY96
ARHGDIB	CKMT1A	MADD
ARHGEF9	CKMT1B	MRC2
ARID4A	CKS1B	NAP1L2
ARID4B	CLIC1	NAP1L3
ARMCX4	CNDP1	NDRG3
ARPC1B	CNP	NRSN1
ARPC2	CPLX1	OSTC
ARPC4	CREG2	PAK3
ARPC5	CRYM	PDE2A
ARPP21	CSTA	PLP2
ASH1L	CTSA	PYGL
ATCAY	CYFIP2	RAB27A
ATP1A3	CYP4X1	RBMS1
ATP5EP2	DBNDD2	RNF135
ATP5J2	DLG2	RTN3
ATP6V0A1	DMTN	RUNDC3A
ATP6V0B	DOCK3	RUSC2
ATP6V1G2	EMP3	S100A11
ATP8A1	ENPP2	S100A4
BACE2	EPHB6	SCN3B
BAZ2B	ERC2	SERPING1
BCAP31	ERMN	SERPINH1
BCL2L12	FAIM2	SMIM3
BCL3	FAM114A1	SNAP91
BCL7A	FAM129A	STXBP1
BCL7B	FAM153C	SYP
BDP1	FAM19A1	TAGLN2
BIRC6	FAM19A2	TIMP1
BOD1L1	FAXC	TMEM246
BOLA3	FBXO5	TNFRSF12A
BPTF	FOLH1B	TNFRSF1A
BRD3	FUCA2	TSPYL4
BRSK2	GABARAPL1	VIM
BSN	GHITM	WASF1
BTAF1	GJB1
BTRC	GLMP
BZRAP1	GLRB
C1R	GLT1D1
C1RL	GNG3
C1S	GNG5
CABP1	GOT1
CACNA1I	GRM3
CACNA2D2	GSTK1
CACNG2	HAT1
CALU	HAUS1
CAMSAP2	HEXB
CAMSAP3	HHATL
CAPG	HLF
CAPZA1	HNRNPAB
CARD16	HPCA
CASKIN1	HPCAL4
CASP1	IFI30
CASP4	IL13RA1
CASP6	IPCEF1
CASP8	IQGAP1
CAST	ITGA5
CBLN1	JAKMIP1
CCDC109B	JAKMIP3
CCDC88A	KDELR2
CCSER2	KIAA0319
CD151	KIAA0930
CD164	KIAA1107
CD248	KIF3C
CD276	KLK6
CD58	LAMC1
CD63	LGALS1
CDH18	LHFPL2
CDHR1	LHPP
CDK5R1	LOC100506725
CDR1	LRP11
CECR6	LY96
CELF3	LYN
CELF4	MADD
CELF5	MAGEE1
CEP295	MAL
CEP350	MAL2
CEP68	MAP2K4
CFI	MAP7D2
CHD2	MAPK10
CHD6	MAST3
CHD7	MCM2
CHD8	MCM3
CHD9	MCUB
CHGA	MICU3
CHGB	MIR21
CHI3L1	MIR4745
CHI3L2	MOAP1
CHRM1	MOBP
CHRNA4	MOG
CHRNB2	MRC2
CISH	MVP
CKMT1A	NAP1L2
CKMT1B	NAP1L3
CLASP2	NBPF1
CLCF1	NBPF10
CLEC5A	NBPF11
CLIC1	NBPF12
CMTM6	NBPF14
CNN3	NBPF15
CNNM1	NBPF19
CNNM2	NBPF26
CNTNAP2	NBPF8
COL1A1	NBPF9
COL4A1	NCAPG2
COL4A2	NDRG3
COL6A2	NECAP1
COLGALT1	NINJ2
CPEB3	NKIRAS1
CPLX2	NOL11
CPQ	NRSN1
CREBBP	NXT1
CRHR1	OLA1
CRTAC1	OSTC
CRY2	PABPC1L2A
CSMD3	PABPC1L2B
CSTA	PAIP2B
CTIF	PAK3
CTSA	PAK5
CTSB	PBK
CTSC	PCNA
CTSZ	PCP4L1
CTTNBP2	PDE2A
CUX2	PDIA6
CXCL10	PDXP
CYFIP2	PHYHIP
DAP	PI4KA
DDOST	PIP4K2A
DDX6	PLCL1
DEDD2	PLEKHH1
DENND2D	PLP2
DGCR2	PNCK
DHTKD1	PNMA6A
DLGAP1	PPFIA2
DLGAP3	PPP1R14A
DLL1	PPP2R2D
DNM3	PPP3CA
DOK6	PPP3CB
DOPEY1	PRDX4
DPYD	PREPL
DSCAM	PRKCZ
DSCAML1	PRR18
DST	PTPRN
DUSP26	PYGL
EDEM2	RAB13
EIF3A	RAB26
EIF3CL	RAB27A
ELAVL2	RAB3A
ELF4	RAD51AP1
ELFN2	RBBP8
ELK3	RBFOX1
EMILIN2	RBMS1
EML5	RFC2
EMP3	RFC4
EN1	RGS7BP
ENG	RNASEH2A
ENSG00000183248	RNF135
ENSG00000239665	ROGDI
ENSG00000255330	RRM2
ENSG00000269242	RTN3
EPC1	RUNDC3A
EPHA10	RUNDC3B
ERCC6	RUSC2
ERCC6L2	S100A11
ERI1	S100A4
EVA1B	SCN2A
F8A3	SCN3B
FAIM2	SEC14L5
FAM109B	SEMA4D
FAM110B	SERPING1
FAM114A1	SERPINH1
FAM129A	SHTN1
FAM13C	SLC12A5
FAM155A	SLC17A7
FAM156B	SLC25A4
FAM19A2	SLC30A3
FAM208B	SLC31A2
FAM20A	SLC5A11
FAM20C	SLC9A6
FAM222A	SMC4
FAM57B	SMIM10L2A
FAXC	SMIM10L2B
FBLL1	SMIM3
FBXL16	SNAP25
FBXL20	SNAP91
FCER1G	SNCA
FCGBP	SNRPB
FCGR2A	SOWAHA
FCGR2B	SPRYD3
FCGR3A	SQOR
FCHSD2	SST
FKBP1C	ST6GALNAC3
FLRT1	STXBP1
FNDC3B	SULT4A1
FRRS1L	SYNGR3
FRY	SYNPR
FSTL1	SYP
FTL	SYS1-DBNDD2
GABBR1	SYT1
GABRA3	SYT4
GABRB3	TAGLN2
GALNT5	TAGLN3
GBP1	TCIRG1
GDAP1	TERF2IP
GDAP1L1	THOC2
GDF15	TIMP1
GLA	TMEM155
GLB1	TMEM246
GLMP	TMEM268
GLRA3	TNFRSF12A
GLRX	TNFRSF1A
GLTSCR1L	TPX2
GNAL	TRMT13
GNAO1	TSPYL4
GNG5	TTC7B
GPR179	VIM
GPR61	VSNL1
GPR65	WASF1
GPX7	WIPI1
GPX8	XRN2
GRIA2	YJEFN3
GRIN1	ZNF536
GUSB
H2BFS
H3F3A
H3F3C
HDAC1
HDAC4
HEATR5B
HECTD1
HECW1
HELZ
HEXB
HFE
HIST2H2AA4
HIST2H4B
HLA-DMA
HLA-DRA
HMOX1
HMP19
HNRNPCL1
HOOK3
HOXA1
HOXA10
HOXA2
HOXA3
HOXA4
HOXA5
HOXA6
HOXA7
HOXA9
HOXB2
HOXB3
HOXC10
HOXC11
HOXC13
HOXC4
HOXC6
HOXC8
HOXC9
HOXD10
HOXD11
HOXD13
HRH3
HTR1A
HUWE1
IBSP
ICK
IFI30
IFNGR2
IGF2BP3
IGFBP2
IGFBP7
IKBIP
IL1RAPL1
INA
INO80D
IQGAP1
ISG20
ITGA5
JMJD1C
JMY
JPH3
JPH4
KAT6A
KAT6B
KCNB1
KCNC1
KCNE3
KCNIP2
KCNIP3
KCNJ9
KCNK12
KDELR1
KDELR2
KDELR3
KDM3B
KDM7A
KIAA0040
KIAA1244
KIAA1644
KIAA2018
KIAA2026
KIDINS220
KIF13A
KIF1A
KIF21B
KIF2A
KIF3A
KIF3C
KIF5B
KIF5C
KLF12
KLHL28
KMT2A
KMT2C
KSR2
KYNU
LAMC1
LAMTOR2
LAP3
LCOR
LGALS1
LGALS3
LIF
LINGO1
LOX
LPHN1
LRIT2
LRRC4
LRRTM1
LRRTM4
LSP1
LY96
MADD
MAGED4
MAGED4B
MAP2K3
MAPK8
MAPK8IP2
MAPT
MAST1
MATR3
MBD5
MCF2
MCF2L2
MDGA2
MDN1
MED13L
METTL7B
MGEA5
MIB1
MICAL3
MMP14
MOB1A
MRC2
MRPS12
MRPS15
MSN
MSR1
MTA3
MTMR7
MTMR9
MYCBP
MYL12A
MYL12B
MYO1G
MYT1
NACA2
NALCN
NAMPT
NAP1L2
NAP1L3
NBR1
NCOA2
NDRG3
NF1
NIN
NIPBL
NLGN2
NMI
NMNAT2
NNMT
NOG
NPC2
NRSN1
NRXN1
NRXN2
NTAN1
NTNG2
NUMA1
NYAP2
OAZ1
OLFML3
OPHN1
OSMR
OSTC
OTP
OTUD7A
PABPC3
PAK3
PAK7
PATZ1
PCOLCE
PDCD1LG2
PDE2A
PDIA3
PDIA4
PDIA5
PDLIM1
PDPN
PDZD4
PDZD8
PEAK1
PFN1
PHACTR3
PHF2
PHF3
PHYHIPL
PI4K2B
PIGT
PIKFYVE
PIP4K2B
PLA2G2A
PLAU
PLAUR
PLBD1
PLEK2
PLK3
PLOD1
PLP2
PLSCR1
POLR2F
POLR2L
POTEE
POTEF
POTEI
POTEJ
POTEM
POU2F1
PPCS
PPIA
PPM1L
PRDM10
PRDM11
PRICKLE3
PRKCE
PRLHR
PRTG
PSD
PSMC2
PTPN22
PTPN7
PTPRT
PTRF
PTX3
PVRL1
PYGL
RAB11FIP4
RAB27A
RAB32
RAB34
RAB3C
RAB42
RABGAP1
RAC2
RALGAPA1
RALGPS1
RAP1B
RBMS1
RBSN
RC3H2
RDH10
REEP4
REPS2
RER1
REXO2
RHAG
RHOC
RICTOR
RIMS1
RIMS2
RIPK1
RIPPLY2
RNASE2
RNF135
RNF165
RPN1
RPN2
RPRD2
RSF1
RTN3
RTP5
RUNDC3A
RUNX1
RUSC2
S100A11
S100A4
S100A6
SAA1
SAMD8
SAT1
SATB1
SCAI
SCAMP5
SCN3B
SCRT1
SDF4
SEC24D
SEMA6B
SERPINA1
SERPINA5
SERPINB1
SERPINB8
SERPINE1
SERPING1
SERPINH1
SGSM1
SH2D2A
SH2D4A
SH3GL2
SHANK2
SHC1
SHISA7
SHOX2
SHPRH
SIRT1
SLC12A6
SLC16A3
SLC1A6
SLC25A27
SLC30A7
SLC39A1
SLC43A3
SLC7A14
SLC8A2
SLITRK1
SLITRK5
SMC3
SMG1
SMIM12
SMIM18
SMIM3
SMPD3
SNAP91
SOCS3
SOS2
SOX6
SOX8
SP100
SP140L
SPAG9
SPATS2L
SPHKAP
SPOCD1
SPTBN2
SQRDL
SRGAP3
SRPX2
SRRM4
SSTR1
SSTR2
ST8SIA3
STAR
STEAP3
STX1B
STXBP1
SVOP
SYDE1
SYNGR1
SYNRG
SYP
SZRD1
TAGLN2
TAOK1
TBC1D24
TEF
TET1
TGIF1
THRA
TIMP1
TMBIM1
TMED9
TMEM151B
TMEM154
TMEM170B
TMEM205
TMEM214
TMEM230
TMEM246
TMEM255B
TMEM63C
TMEM71
TMOD2
TMSB10
TMSB4X
TNFAIP8
TNFRSF11B
TNFRSF12A
TNFRSF1A
TNFSF14
TNK2
TNKS2
TNR
TNRC6B
TNRC6C
TOM1L2
TPM3
TPM4
TPRG1
TRAM1
TRAPPC1
TREM1
TSPYL4
TTC26
TTC3
TUB
TUBA1C
TUBB6
TWF2
TXNDC12
TYMP
UBN2
UBXN7
UNC13A
UNC5A
UNC79
UNC80
UPF2
UPP1
UQCRQ
USP11
USP27X
USP34
USP49
VAMP5
VASP
VDR
VIM
VMP1
VSTM2B
VWA5B2
WAC
WAPAL
WASF1
WDFY3
WHSC1L1
WSCD2
XKR7
YIPF1
YLPM1
YPEL4
ZBTB37
ZC3H12B
ZCCHC14
ZDHHC22
ZKSCAN1
ZMIZ1
ZMYND11
ZNF197
ZNF236
ZNF248
ZNF25
ZNF292
ZNF33A
ZNF37A
ZNF445
ZNF609
ZNF638
ZNF778
ZNF91
ZSCAN29
ZYX

## Sheet: Table.S3 PAGs unicox
All_sample				Grade II			Grade III			Grade IV
Characteristics	Hazard.Ratio	CI95	P.Value	Hazard.Ratio	CI95	P.Value	Hazard.Ratio	CI95	P.Value	Hazard.Ratio	CI95	P.Value
VIM	5.95	4.54-7.79	0	3.56	1.24-10.27	0.019	2.59	1.7-3.96	0	1.61	1.12-2.32	0.01
TNFRSF1A	5.96	4.6-7.73	0	2.89	1.4-5.97	0.004	2.71	1.76-4.18	0	1.74	1.17-2.59	0.007
TNFRSF12A	7.95	6.08-10.39	0	3.85	1.86-7.97	0	5.08	3.19-8.1	0	2.52	1.57-4.04	0
TMEM246	0.17	0.13-0.22	0	0.18	0.08-0.4	0	0.19	0.11-0.31	0	0.58	0.38-0.89	0.012
TIMP1	9.04	6.81-11.99	0	4.08	2.07-8.04	0	4.38	2.83-6.78	0	2.35	1.34-4.12	0.003
TAGLN2	10.22	7.75-13.49	0	3.95	1.88-8.28	0	5.06	3.3-7.78	0	2.62	1.47-4.69	0.001
SYP	0.26	0.2-0.34	0	0.4	0.2-0.8	0.01	0.37	0.24-0.57	0	0.49	0.28-0.85	0.011
SNAP91	0.13	0.1-0.17	0	0.33	0.17-0.66	0.002	0.2	0.13-0.31	0	0.65	0.45-0.95	0.024
SERPINH1	7.71	5.88-10.11	0	3.16	1.61-6.21	0.001	3.17	2.04-4.91	0	1.93	1.09-3.4	0.024
SERPING1	6.19	4.73-8.09	0	3.2	1.65-6.22	0.001	4.76	3.06-7.39	0	1.76	1.11-2.8	0.017
S100A11	6.52	4.99-8.52	0	5.18	1.82-14.76	0.002	4.84	2.91-8.06	0	2.1	1.35-3.26	0.001
RNF135	5.69	4.32-7.5	0	3.63	1.74-7.6	0.001	3.72	2.4-5.78	0	1.67	1.13-2.46	0.01
RAB27A	4.42	3.36-5.8	0	3.21	1.61-6.41	0.001	3.2	2.03-5.04	0	1.49	1.05-2.11	0.025
PYGL	6.9	5.26-9.06	0	4.19	1.93-9.13	0	3.36	2.19-5.16	0	1.9	1.11-3.23	0.019
PDE2A	0.16	0.12-0.2	0	0.37	0.16-0.84	0.018	0.2	0.13-0.31	0	0.64	0.41-0.99	0.044
NRSN1	0.23	0.17-0.32	0	0.23	0.11-0.5	0	0.33	0.21-0.51	0	1.85	1.1-3.11	0.021
MRC2	6.48	5-8.38	0	4.44	2.06-9.54	0	5.22	3.3-8.27	0	1.59	1.08-2.35	0.02
MADD	0.18	0.14-0.23	0	0.36	0.17-0.75	0.007	0.31	0.2-0.48	0	2.03	1.17-3.5	0.011
LY96	3.74	2.9-4.83	0	2.55	1.13-5.74	0.024	2.01	1.31-3.09	0.001	1.57	1.06-2.32	0.025
LGALS1	8.08	6.16-10.58	0	2.49	1.22-5.08	0.012	3.52	2.27-5.44	0	2.47	1.29-4.73	0.006
LAMC1	6.27	4.84-8.13	0	3.48	1.57-7.72	0.002	3.52	2.31-5.37	0	1.52	1.03-2.25	0.034
KDELR2	7.57	5.77-9.94	0	2.86	1.35-6.07	0.006	3.7	2.41-5.69	0	2.17	1.49-3.17	0
ITGA5	5.6	4.34-7.22	0	4.12	1.93-8.79	0	2.28	1.44-3.63	0	3.56	2.02-6.27	0
IQGAP1	5.63	4.31-7.35	0	4.82	2.04-11.37	0	3.85	2.49-5.94	0	1.5	1.05-2.14	0.026
HEXB	7.92	6.01-10.45	0	2.39	1.17-4.87	0.016	4.01	2.6-6.17	0	1.71	1.2-2.43	0.003
GNG5	6.61	4.95-8.83	0	10.58	4.67-24	0	3.51	2.15-5.72	0	0.59	0.36-0.96	0.033
GLMP	7.1	5.42-9.32	0	11.83	1.57-89.08	0.016	4.71	3.02-7.34	0	1.96	1.02-3.74	0.043
FAM114A1	8.62	6.51-11.41	0	6.81	2.05-22.62	0.002	4.66	2.99-7.24	0	1.89	1.04-3.44	0.037
EMP3	12.24	9.13-16.41	0	3.69	1.86-7.33	0	7.03	4.52-10.94	0	1.83	1.14-2.94	0.012
CTSA	4.75	3.68-6.14	0	3.45	1.28-9.32	0.014	4.01	2.5-6.44	0	1.62	1.14-2.29	0.007
CSTA	3.55	2.77-4.55	0	3.42	1.04-11.19	0.042	2.23	1.32-3.77	0.003	1.55	1.03-2.33	0.034
CLIC1	9.99	7.46-13.37	0	4.3	2.15-8.62	0	4.34	2.8-6.71	0	2.04	1.13-3.71	0.019
CHGA	0.3	0.23-0.39	0	2.64	1.14-6.08	0.023	0.37	0.22-0.62	0	0.61	0.39-0.97	0.035
CD63	7.19	5.49-9.4	0	2.28	1.17-4.45	0.015	3.69	2.38-5.74	0	1.85	1.02-3.37	0.043
CAPG	6.37	4.85-8.36	0	6.87	2.36-20	0	5.58	3.55-8.77	0	1.57	1.03-2.41	0.036
C1R	5.28	4.08-6.84	0	4.15	1.99-8.64	0	4.42	2.59-7.54	0	1.63	1.14-2.33	0.008
ARPC1B	3.48	2.69-4.5	0	3.54	1.57-8.01	0.002	2.39	1.24-4.64	0.01	1.7	1.2-2.43	0.003
ALOX5AP	5.25	4.07-6.78	0	6.63	2.51-17.53	0	2.84	1.82-4.44	0	1.39	0.95-2.04	0.09
ARHGAP18	6.09	4.67-7.95	0	4.04	1.96-8.32	0	4.52	2.89-7.07	0	1.47	0.93-2.33	0.103
ATP6V1G2	0.12	0.09-0.16	0	0.3	0.13-0.69	0.004	0.17	0.11-0.27	0	0.63	0.35-1.14	0.125
CASP1	4.35	3.37-5.63	0	2.45	1.23-4.89	0.011	2.34	1.54-3.56	0	1.28	0.9-1.82	0.172
CDH18	0.2	0.15-0.25	0	0.39	0.18-0.84	0.017	0.26	0.17-0.4	0	0.73	0.5-1.07	0.107
CKMT1A	0.26	0.2-0.33	0	0.29	0.13-0.63	0.002	0.35	0.23-0.54	0	0.68	0.42-1.1	0.119
CKMT1B	0.26	0.2-0.34	0	0.33	0.14-0.77	0.011	0.33	0.21-0.5	0	0.7	0.42-1.14	0.153
CYFIP2	0.22	0.17-0.29	0	0.35	0.16-0.76	0.008	0.42	0.27-0.66	0	1.37	0.84-2.23	0.211
FAIM2	0.15	0.11-0.19	0	0.44	0.19-1.02	0.056	0.28	0.18-0.44	0	0.7	0.43-1.15	0.162
FAM129A	4.57	3.51-5.96	0	2.95	1.5-5.77	0.002	2.58	1.64-4.04	0	0.81	0.57-1.16	0.251
FAM19A2	0.2	0.15-0.25	0	0.44	0.21-0.91	0.026	0.24	0.15-0.37	0	0.71	0.49-1.02	0.066
FAXC	0.21	0.16-0.27	0	0.26	0.13-0.53	0	0.3	0.19-0.46	0	0.83	0.58-1.18	0.296
IFI30	5.51	4.25-7.14	0	3.32	1.57-7.01	0.002	2.73	1.66-4.5	0	1.39	0.98-1.97	0.065
KIF3C	0.26	0.2-0.34	0	0.51	0.26-1	0.048	0.31	0.2-0.49	0	1.59	0.96-2.63	0.073
NAP1L2	0.19	0.15-0.24	0	0.26	0.12-0.54	0	0.35	0.23-0.54	0	0.77	0.54-1.1	0.146
NAP1L3	0.11	0.08-0.15	0	0.31	0.16-0.63	0.001	0.17	0.11-0.26	0	0.74	0.45-1.21	0.23
NDRG3	0.17	0.13-0.22	0	0.17	0.09-0.36	0	0.29	0.19-0.45	0	0.7	0.44-1.1	0.12
OSTC	6.9	5.29-9.01	0	3.45	1.62-7.33	0.001	2.57	1.67-3.96	0	1.67	0.92-3.03	0.093
PAK3	0.27	0.21-0.35	0	0.25	0.11-0.56	0.001	0.45	0.29-0.68	0	1.52	0.92-2.52	0.105
PLP2	7.79	5.96-10.18	0	2.19	1.13-4.24	0.02	4.49	2.91-6.93	0	1.78	0.98-3.24	0.058
RBMS1	4.96	3.85-6.39	0	5.68	1.73-18.67	0.004	3.01	1.97-4.62	0	1.5	0.84-2.67	0.173
RTN3	0.19	0.15-0.25	0	0.3	0.15-0.63	0.001	0.34	0.22-0.53	0	1.42	0.99-2.02	0.056
RUNDC3A	0.18	0.14-0.23	0	0.33	0.15-0.72	0.005	0.23	0.15-0.36	0	0.64	0.37-1.08	0.097
RUSC2	0.18	0.14-0.23	0	0.45	0.22-0.93	0.032	0.37	0.24-0.57	0	0.71	0.42-1.19	0.199
S100A4	6.38	4.88-8.35	0	2.36	1.21-4.62	0.012	2.76	1.8-4.21	0	1.67	0.99-2.83	0.056
SCN3B	0.28	0.21-0.36	0	0.5	0.25-0.99	0.047	0.37	0.24-0.57	0	1.28	0.88-1.87	0.2
SMIM3	7.22	5.53-9.43	0	4.29	1.74-10.58	0.002	3.38	1.98-5.77	0	1.53	0.95-2.47	0.083
STXBP1	0.26	0.2-0.34	0	0.4	0.2-0.81	0.011	0.35	0.23-0.54	0	1.43	0.91-2.23	0.118
TSPYL4	0.18	0.14-0.24	0	0.32	0.15-0.7	0.004	0.29	0.18-0.46	0	0.66	0.38-1.15	0.143
WASF1	0.21	0.16-0.27	0	0.35	0.17-0.7	0.003	0.27	0.17-0.43	0	0.66	0.41-1.06	0.086

## Sheet: Table.S4 4 model comparison
		sigGene1	sigGene2	sigGene3	sigGene4	sigGene5	sigGene6	C_index	CPE	IDI
mod_37_4	signature	EMP3	KDELR2	TAGLN2	TIMP1			0.838203	0.756281	Est.	P-value
	beta	0.323531	0.345071	0.0638757	0.0875832
mod_37_5	signature	EMP3	KDELR2	TAGLN2	TIMP1	CLIC1		0.837254	0.756692	-0.001	0.757
	beta	0.313925	0.338095	0.0430417	0.079356	0.0550046
mod_67_5	signature	EMP3	KDELR2	TAGLN2	TIMP1	NAP1L3		0.838467	0.755557	0	0.658
	beta	0.300334	0.270596	0.057061	0.0896377	-0.11385
mod_67_6	signature	EMP3	KDELR2	TAGLN2	TIMP1	NAP1L3	ATP6V1G2	0.837746	0.754958	0.001	0.456
	beta	0.286561	0.214414	0.0777044	0.0880273	-0.0612111	-0.0787916

## Sheet: Table.S5 Cox regression results
Characteristics	Univariable				Multivariable				Characteristics	Univariable				Multivariable				Characteristics	Univariable				Multivariable				Characteristics	Univariable				Multivariable				Characteristics	Univariable				Multivariable
	Hazard.Ratio	CI95	P.Value		Hazard.Ratio	CI95	P.Value			Hazard.Ratio	CI95	P.Value		Hazard.Ratio	CI95	P.Value			Hazard.Ratio	CI95	P.Value		Hazard.Ratio	CI95	P.Value			Hazard.Ratio	CI95	P.Value		Hazard.Ratio	CI95	P.Value			Hazard.Ratio	CI95	P.Value		Hazard.Ratio	CI95	P.Value
A	0.226	0.128-0.399	0		0.127	0.041-0.394	0		A	0.401	0.228-0.705	0.002		0.373	0.154-0.906	0.029		A	0.661	0.523-0.834	0		1.256	0.547-2.883	0.59		A	0.749	0.486-1.154	0.19						A	0.629	0.441-0.898	0.011		1.267	0.73-2.197	0.4
AA	2.244	1.144-4.4	0.019		3.03	1.348-6.811	0.007		AA	1.235	0.652-2.34	0.517						AGE_NGE	1.044	1.036-1.053	0		1.041	1.031-1.052	0		age	1.041	1.031-1.052	0		1.037	1.026-1.048	0		AA	0.577	0.401-0.829	0.003		0.959	0.631-1.459	0.846
Age	1.041	1.027-1.055	0		1.02	1.006-1.035	0.005		Age	1.036	1.022-1.049	0		1.017	1.004-1.031	0.013		RiskScore	1.533	1.415-1.66	0		1.287	1.151-1.439	0		RiskScore	1.654	1.497-1.828	0		1.449	1.273-1.648	0		age	1.036	1.028-1.044	0		1.027	1.018-1.036	0
AO	0.678	0.251-1.829	0.443						AO	0.328	0.105-1.028	0.056						GBM	2.836	2.258-3.563	0		1.428	0.539-3.784	0.474		GBM	3.113	2.343-4.137	0		1.099	0.5-2.414	0.815		AO	0.953	0.664-1.367	0.792
AOA	1.18	0.656-2.124	0.581						AOA	0.952	0.53-1.711	0.87						GENDER	0.829	0.654-1.051	0.121						gender	0.946	0.721-1.242	0.692						AOA	0.416	0.133-1.298	0.131
RiskScore	2.196	1.857-2.596	0		1.523	1.232-1.883	0		RiskScore	1.001	1.001-1.002	0		1.001	1-1.001	0.001		grade	1.875	1.596-2.203	0		1.071	0.75-1.527	0.707		grade	2.372	1.871-3.008	0		1.018	0.578-1.793	0.95		RiskScore	1.385	1.281-1.496	0		1.172	1.058-1.299	0.002
GBM	3.774	2.75-5.179	0		10.219	2.525-41.349	0.001		GBM	2.516	1.855-3.413	0		2.749	1-7.562	0.05		Mix	0.689	0.326-1.457	0.33						OA	0.702	0.462-1.066	0.097						GBM	2.955	2.372-3.682	0		2.201	1.659-2.92	0
Gender	1.217	0.888-1.666	0.221						Gender	1.079	0.804-1.448	0.612						O	0.686	0.493-0.953	0.025		1.18	0.493-2.824	0.71		OD	0.368	0.261-0.518	0		0.53	0.344-0.816	0.004		gender	0.992	0.782-1.259	0.949
Grade	2.932	2.398-3.585	0		0.248	0.081-0.765	0.015		Grade	2.913	2.394-3.545	0		0.731	0.335-1.596	0.431																				grade	1.79	1.507-2.125	0		1.045	0.774-1.411	0.773
O	0.063	0.009-0.451	0.006		0.031	0.003-0.279	0.002		O	0.031	0.004-0.223	0.001		0.028	0.004-0.228	0.001		GSE68848_COX									GSE16011_COX									O	0.6	0.335-1.078	0.087
OA	0.25	0.128-0.491	0		0.131	0.039-0.436	0.001		OA	0.213	0.104-0.434	0		0.201	0.074-0.545	0.002
rA	1.778	0.567-5.579	0.324						rA	1.045	0.429-2.543	0.923																								meta_GSE1_COX
rAA	5.126	2.073-12.675	0		10.043	3.614-27.905	0		rAA	3.229	1.697-6.143	0		4.669	2.276-9.577	0
rAO	0	0-Inf	0.992						rAO	0.42	0.059-3.003	0.387
rAOA	0.73	0.181-2.949	0.659						rAOA	1.107	0.52-2.355	0.792
rGBM	4.683	2.269-9.666	0		27.294	5.732-129.956	0		rGBM	3.646	2.238-5.938	0		4.845	1.605-14.621	0.005
sGBM	5.199	2.634-10.262	0		42.178	8.703-204.41	0		sGBM	3.233	2.159-4.84	0		5.986	2.072-17.288	0.001
CGGA_mic_COX									CGGA_seq_COX

## Sheet: Table.S6 Chi-squre test 
	Characteristics	N	L_risk	H_risk	X-squared	p-value		Characteristics	N	L_risk	H_risk	X-squared	p-value		Characteristics	N	L_risk	H_risk	X-squared	p-value				Characteristics	N	L_risk	H_risk	X-squared	p-value			Characteristics	N	L_risk	H_risk	X-squared	p-value
	Histology							1p19q codel							1p19q codel									EGFR								Histology
	Classical	23	1	22	148.751	4.899e-32		Codel	145	137	8	84.423	3.995e-20		Codel	67	55	12	65.913	4.712e-16				amplification	43	0	43	45.473	1.548e-11			ASTROCYTOMA	148	110	38	127.214	1.535e-26
	Mesenchymal	111	6	105				Non-codel	478	247	231													wild	108	67	41					GBM	228	54	174
	Neural	81	62	19				Histology							Non-codel	250	67	183						IDH1.R132.mutation								MIXED	11	7	4
	Proneural	86	64	22				A	38	31	7	104.899	2.38e-20		IDH_mutation									mutation	83	60	23	58.17	2.404e-14			OLIGODENDROGLIOMA	67	55	12
	1p/19q_codel							AA	34	29	5				Mutant	175	111	64	99.639	1.828e-23				no	138	27	111					UNKNOWN	67	30	37
	Codel	16	15	1	13.486	0.00024		AO	28	25	3													19q Del								GSE68848
	Non-code	76	30	46				AOA	82	69	13				Wildtype	149	13	136						LOH	50	40	10		5.352E-08*
	IDH_mutation							GBM	140	57	83				Histology									no	95	31	64
	Mutant	134	99	35	84.892	3.151e-20		O	23	22	1				A	33	27	6	132.785	3.329e-26				partial	1	0	1
								OA	77	71	6				AA	14	2	12						1p Del
	Wildtype	165	33	132				IDH_mutation							AO	9	7	2						LOH	52	42	10		3.717E-09*
	Histology							Mutant	356	320	36	234.365	6.66e-53		AOA	27	6	21						no	93	28	65
	A	58	45	13		2.38E-21*		Wildtype	286	89	197				GBM	85	6	79						partial	4	1	3
	AA	12	1	11				CGGA HiSeq693							O	26	24	2						Histology
	AO	10	5	5											OA	35	31	4						OD	52	42	10	86.69	1.125e-18
	AOA	22	10	12											CGGA HiSeq325									A	29	19	10
	GBM	108	12	96																				OA	28	17	11
	O	18	16	2																				GBM	159	26	133
	OA	36	32	4																				*Fisher's Exact Test
	*Fisher's Exact Test							Characteristics	N	L_risk	H_risk	X-squared	p-value											GSE16011
	CGGA microarray							Histology
								A	71	57	14	189.496	3.257e-38
								AA	48	27	21
								AO	37	30	7
								AOA	109	75	34
								GBM	225	59	166
								O	49	47	2
								OA	112	97	15
								1p19q codel
								Codel	211	182	29	141.278	2.709e-35
								Non-codel	727	287	440
								IDH_mutation
								Mutant	529	419	110	332.974	2.163e-74
								Wildtype	432	86	346
								CGGAbacth1_batch2

## Sheet: Table.S7 154 methylation probe
probeID	Gene_Symbol.y	chrom	chromStart	chromEnd	HR	CI95	P
cg00280235	NRCAM	7	107797075	107797077	0.66	0.52-0.83	0
cg00525496	NEDD9	6	11203783	11203785	1.88	1.32-2.68	0
cg00607755	PKDCC	2	42274081	42274083	0.67	0.52-0.85	0.001
cg00857435	FZD1	7	90932278	90932280	0.68	0.54-0.86	0.001
cg00857921	TGFBR3,Metazoa_SRP	1	92257379	92257381	0.67	0.53-0.85	0.001
cg00901161	PEBP4	8	22785711	22785713	3.33	1.91-5.8	0
cg00967073	C1orf100	1	244443686	244443688	0.65	0.51-0.82	0
cg00997251	ARHGAP26,JA682567	5	142444987	142444989	0.6	0.47-0.77	0
cg01835326	LOC283867	16	65573165	65573167	0.61	0.47-0.79	0
cg01983216	ZNF238,AK310634	1	244217561	244217563	1.74	1.25-2.41	0.001
cg02147231	LOC100505583	10	33993084	33993086	1.93	1.3-2.86	0.001
cg02216731	MSLN	16	801935	801937	3.69	2.18-6.25	0
cg02228160	HMHB1	5	143192066	143192068	0.65	0.51-0.83	0
cg02278841	C15orf53	15	38988859	38988861	0.67	0.53-0.85	0.001
cg03225520	TRIM74	7	72437349	72437351	1.78	1.26-2.49	0.001
cg03334072	GIMAP5	7	150435778	150435780	0.56	0.39-0.79	0.001
cg03411579	NAP1L1	12	76552735	76552737	0.68	0.53-0.86	0.001
cg03548415	IL18	11	111991341	111991343	0.61	0.47-0.79	0
cg03663556	GRB10	7	50900555	50900557	0.67	0.54-0.85	0.001
cg03733207	BPI	20	36932552	36932554	0.61	0.48-0.78	0
cg04195774	TNFAIP8	5	118677171	118677173	0.67	0.53-0.85	0.001
cg04198323	GORASP2	2	171828958	171828960	1.89	1.43-2.5	0
cg04254487	TBPL1	6	134304882	134304884	0.64	0.49-0.83	0.001
cg04399994	PAK3	23	110339004	110339006	0.56	0.4-0.79	0.001
cg04773529	LPP	3	188225541	188225543	0.59	0.46-0.75	0
cg04786142	LOC100506810	1	234908380	234908382	0.68	0.54-0.85	0.001
cg05091736	CDRT7	17	14942128	14942130	4.41	2.68-7.26	0
cg05200628	CD48	1	160681759	160681761	0.63	0.49-0.8	0
cg05262335	TAGAP	6	159466061	159466063	0.59	0.45-0.79	0
cg05457480	PSD2	5	139139200	139139202	0.67	0.53-0.85	0.001
cg05648303	SCOC	4	141264392	141264394	0.66	0.53-0.84	0.001
cg05687149	IL18	11	112035944	112035946	0.6	0.45-0.8	0.001
cg05827190	MFSD7	4	681439	681441	0.62	0.48-0.8	0
cg05999692	NRSN1	6	23414371	23414373	0.62	0.47-0.81	0
cg06062378	MCC,DCP2	5	112387001	112387003	0.57	0.43-0.76	0
cg06108254	EXOC6B,U2	2	72830704	72830706	0.67	0.53-0.85	0.001
cg06114334	AX746871	7	154997360	154997362	0.67	0.54-0.85	0.001
cg06592167	ZC3H12C	11	110045868	110045870	2.95	1.95-4.45	0
cg06709297	C2orf48	2	10302453	10302455	6.32	2.66-15.03	0
cg06879394	PHACTR1,LOC100130357	6	13274150	13274152	0.69	0.55-0.87	0.001
cg07330288	SPECC1	17	19977155	19977157	0.65	0.51-0.82	0
cg07509161	BMP4	14	54552631	54552633	0.58	0.44-0.78	0
cg07571344	SIRPB2	20	1472070	1472072	0.68	0.54-0.86	0.001
cg07697770	TGFBI	5	135389704	135389706	0.55	0.39-0.77	0
cg07813495	ZC3H12A	1	37947275	37947277	0.59	0.45-0.78	0
cg07834955	SFRP5	10	99531878	99531880	7.54	2.27-25.03	0.001
cg07912922	PHACTR1,LOC100130357	6	13274313	13274315	0.67	0.52-0.85	0.001
cg07992484	UXS1	2	106724160	106724162	0.6	0.44-0.82	0.001
cg08728495	NCOR2	12	125102345	125102347	3.08	1.96-4.83	0
cg09159223	DQ595191	7	36018687	36018689	2.18	1.52-3.11	0
cg09453760	C7orf65	7	47693629	47693631	0.66	0.52-0.83	0
cg09595384	AK095081	11	134454702	134454704	3.8	2.01-7.17	0
cg09671955	BC041451	1	169429971	169429973	0.56	0.39-0.79	0.001
cg09716807	MIR4456	5	574168	574170	0.38	0.21-0.69	0.001
cg10237817	TDRD10,UBE2Q1	1	154519845	154519847	2.05	1.4-3.01	0
cg10372121	LOC100188949,LINC00426	13	30945875	30945877	0.66	0.52-0.84	0.001
cg10754215	ABLIM2	4	8073803	8073805	0.63	0.49-0.82	0
cg10808195	MIR4432	2	60442526	60442528	1.9	1.31-2.75	0.001
cg10825847	CASP5	11	104894215	104894217	0.68	0.54-0.86	0.001
cg10861751	RGS1	1	192544715	192544717	0.61	0.46-0.81	0.001
cg10930027	FAM180B	11	47607759	47607761	2.35	1.63-3.39	0
cg11130441	C2orf58,CYP1B1-AS1	2	38358146	38358148	0.66	0.52-0.83	0
cg11261958	B4GALT4	3	118958538	118958540	0.68	0.54-0.86	0.001
cg11366886	BTBD3	20	11666804	11666806	0.68	0.54-0.85	0.001
cg11432943	ASAM,CLMP	11	123029266	123029268	0.64	0.5-0.82	0
cg11657323	CCDC88B	11	64116249	64116251	2.47	1.66-3.68	0
cg12082516	PHLDA3	1	201440968	201440970	0.64	0.49-0.84	0.001
cg12096707	PRDM16,MIR4251	1	3073713	3073715	3.83	2.18-6.74	0
cg12175922	Metazoa_SRP	12	116077536	116077538	0.66	0.52-0.85	0.001
cg12394201	LOC100507300	11	43942417	43942419	0.58	0.45-0.76	0
cg12436772	FN1	2	216402383	216402385	0.66	0.51-0.84	0.001
cg13171679	GOLGA7	8	41258633	41258635	0.65	0.51-0.82	0
cg13235717	SFN	1	27188504	27188506	4.76	2.43-9.3	0
cg13582775	LOC286083	8	1328458	1328460	0.66	0.52-0.84	0.001
cg13586051	DNASE1L3	3	58200470	58200472	0.63	0.49-0.82	0
cg13617155	CD86	3	121796718	121796720	0.64	0.5-0.81	0
cg13739417	CXCR2	2	218990626	218990628	0.67	0.52-0.84	0.001
cg13780718	ZSWIM1,SPATA25	20	44513767	44513769	0.62	0.47-0.81	0.001
cg13821785	TTYH3	7	2657346	2657348	3.06	1.89-4.95	0
cg14180511	IL10	1	206946186	206946188	0.66	0.51-0.84	0.001
cg14191476	P2RY12,MED12L	3	151058836	151058838	0.55	0.41-0.74	0
cg14307693	SNORD113	14	101471510	101471512	0.64	0.5-0.81	0
cg14468856	TPK1	7	144437455	144437457	0.57	0.42-0.78	0
cg14750475	RRAS	19	50139653	50139655	2.4	1.42-4.06	0.001
cg14773365	HRH2	5	175108284	175108286	2.78	1.82-4.22	0
cg14910684	AK097934	2	242887052	242887054	4.15	2.44-7.07	0
cg15038811	CMC1	3	28283856	28283858	0.65	0.51-0.82	0
cg15160686	DQ597487	1	24562824	24562826	0.47	0.29-0.74	0.001
cg15319576	ETS1	11	127909556	127909558	0.63	0.48-0.82	0.001
cg15342452	ADAM12,FANK1	10	127823064	127823066	0.65	0.52-0.83	0
cg15527230	BAI1,ARC	8	143625966	143625968	5.33	2.42-11.74	0
cg15653855	HNRPLL	2	38735760	38735762	0.66	0.52-0.85	0.001
cg15959270	DNAJC3	13	96332330	96332332	0.61	0.47-0.78	0
cg15988887	PPP1CC	12	111182092	111182094	3.33	2.04-5.44	0
cg16101346	PTGS2	1	186650478	186650480	0.45	0.3-0.69	0
cg16332159	APOB48R,APOBR	16	28505958	28505960	0.63	0.5-0.8	0
cg16583884	CCDC68	18	52625443	52625445	0.66	0.52-0.84	0.001
cg16764781	TP63	3	189347819	189347821	0.63	0.49-0.81	0
cg17470198	STIM2	4	26856623	26856625	3.2	2.15-4.77	0
cg17524162	HLA-DQA2	6	32714333	32714335	0.64	0.49-0.83	0.001
cg18059369	PLTP	20	44543172	44543174	0.66	0.52-0.84	0.001
cg18187200	AMIGO2	12	47479938	47479940	0.66	0.52-0.84	0.001
cg18772205	KLHL6	3	183236383	183236385	0.65	0.5-0.84	0.001
cg18862562	CASQ1	1	160160311	160160313	3.26	1.96-5.43	0
cg18947550	LOC154822	7	158756600	158756602	6.32	2.66-15.03	0
cg19016694	TBCD,ZNF750	17	80821825	80821827	0.64	0.49-0.84	0.001
cg19040012	SCUBE3	6	35185396	35185398	0.66	0.52-0.83	0
cg19279973	COLQ	3	15563148	15563150	0.64	0.5-0.82	0
cg19435188	AGAP1	2	236293466	236293468	2.21	1.42-3.44	0
cg19728345	SLC6A3,BC034612	5	1394319	1394321	0.65	0.52-0.83	0
cg19963522	IPCEF1	6	154677795	154677797	0.69	0.54-0.87	0.001
cg20070090	S100A8	1	153363488	153363490	0.67	0.53-0.85	0.001
cg20136100	FERMT3	11	63974859	63974861	0.63	0.48-0.82	0.001
cg20191740	C6orf25	6	31691353	31691355	0.66	0.52-0.83	0
cg20236089	DTNBP1	6	15629161	15629163	0.5	0.36-0.67	0
cg20417351	VPS53,FAM101B	17	424357	424359	0.65	0.51-0.83	0.001
cg20697417	SCMH1	1	41786796	41786798	0.68	0.54-0.86	0.001
cg20737505	PCSK2	20	17206244	17206246	0.66	0.52-0.84	0.001
cg21165029	MXRA8	1	1297201	1297203	0.62	0.47-0.81	0.001
cg21494093	SEC1,NTN5	19	49171827	49171829	1.62	1.24-2.13	0
cg21538684	PHACTR1,LOC100130357	6	13274179	13274181	0.67	0.53-0.84	0.001
cg21708130	LRRFIP1	2	238596536	238596538	0.61	0.46-0.81	0.001
cg22163631	LOC63930	20	61643376	61643378	3.72	2.3-6.03	0
cg22164009	JARID2	6	14729029	14729031	0.64	0.51-0.81	0
cg22328837	RUNX2	6	45422119	45422121	0.58	0.43-0.77	0
cg22620071	YTHDC2	5	113142753	113142755	3.82	2.03-7.15	0
cg23300529	HR	8	21989011	21989013	4.38	2.25-8.51	0
cg23512231	CYB561	17	61538214	61538216	0.67	0.53-0.85	0.001
cg23627948	AMZ1	7	2760691	2760693	0.66	0.52-0.84	0.001
cg23981172	MDGA2	14	48146157	48146159	0.67	0.54-0.85	0.001
cg24168002	LASS6,AL080192	2	169588343	169588345	0.58	0.43-0.79	0
cg24216770	DLGAP4	20	35091946	35091948	4.11	2.31-7.3	0
cg24527881	C1orf228,KIF2C	1	45187629	45187631	0.64	0.5-0.82	0.001
cg24589834	KIAA1026,KAZN	1	15083091	15083093	5	2.7-9.26	0
cg24735210	TARP	7	38351467	38351469	0.66	0.52-0.84	0.001
cg24880222	HDC	15	50541535	50541537	0.68	0.54-0.85	0.001
cg24901637	MMRN1	4	90815972	90815974	0.69	0.55-0.87	0.001
cg24906420	FBRSL1,AK096230	12	133133511	133133513	0.63	0.48-0.84	0.001
cg25012961	ZNF608	5	124034287	124034289	1.8	1.33-2.45	0
cg25165908	CUX2	12	111476210	111476212	1.58	1.22-2.04	0
cg25179876	NRP1,Metazoa_SRP	10	33483108	33483110	0.64	0.49-0.83	0.001
cg25193276	5S_rRNA	1	41901645	41901647	0.66	0.52-0.84	0.001
cg25277723	MAP3K5	6	137072947	137072949	0.63	0.5-0.8	0
cg25510591	SHISA6	17	11212089	11212091	0.66	0.52-0.83	0
cg25538571	EFCAB1	8	49502709	49502711	0.58	0.44-0.75	0
cg25942880	TRIM66	11	8662006	8662008	0.68	0.54-0.86	0.001
cg26074025	TRNA_Ala	14	89467056	89467058	0.62	0.47-0.81	0.001
cg26325867	DQ141194	6	41398692	41398694	0.65	0.51-0.82	0
cg26461855	FLOT1,TUBB	6	30695685	30695687	4.84	2.48-9.42	0
cg27093379	BC047615	12	78924936	78924938	0.67	0.52-0.85	0.001
cg27151561	MDGA1	6	37667100	37667102	0.61	0.46-0.81	0.001
cg27168493	IL23R	1	67636723	67636725	0.61	0.47-0.8	0
cg27230882	PROK1	1	110976748	110976750	0.62	0.47-0.83	0.001
cg27315314	5S_rRNA	10	29228902	29228904	5.84	2.48-13.76	0

## Sheet: Table.S8 CNV
LowRisk_IDH1mut/ATRXmut	Gene_Symbol	HR	CI95	P	chrom		LowRisk_IDH1mut/ATRXwt	Gene_Symbol	HR	CI95	P	chrom
	ACER2	2.93	1.73-4.97	0	9			CACNA2D1	2.2	1.37-3.53	0.001	7
	ADAMTSL1	2.79	1.62-4.82	0	9			CD36	2.27	1.42-3.64	0.001	7
	BNC2	2.79	1.63-4.77	0	9			GNAI1	2.27	1.42-3.64	0.001	7
	C9orf72	2.63	1.54-4.48	0	9			GNAT3	2.27	1.42-3.64	0.001	7
	C9orf92	2.75	1.62-4.68	0	9			HGF	2.21	1.38-3.55	0.001	7
	CAAP1	2.62	1.54-4.47	0	9			SEMA3C	2.27	1.42-3.64	0.001	7
	CCDC171	2.75	1.62-4.67	0	9			ADAM28	2.39	1.4-4.09	0.001	8
	CD274	2.59	1.49-4.5	0.001	9			ADAM7	2.39	1.4-4.09	0.001	8
	CDKN2A	2.78	1.61-4.79	0	9			ADAMDEC1	2.39	1.4-4.09	0.001	8
	CDKN2B	2.82	1.65-4.82	0	9			ADHFE1	2.44	1.52-3.9	0	8
	CER1	2.75	1.62-4.68	0	9			ADRA1A	2.19	1.36-3.54	0.001	8
	CNTLN	2.85	1.66-4.89	0	9			ARFGEF1	2.44	1.52-3.9	0	8
	DENND4C	2.81	1.65-4.8	0	9			ARMC1	2.44	1.52-3.9	0	8
	DMRTA1	2.66	1.55-4.56	0	9			ASPH	2.44	1.52-3.9	0	8
	ELAVL2	2.61	1.51-4.52	0.001	9			ATP6V0D2	2.44	1.52-3.91	0	8
	EQTN	2.8	1.66-4.73	0	9			ATP6V1H	2.44	1.52-3.91	0	8
	ERMP1	2.59	1.49-4.5	0.001	9			BHLHE22	2.44	1.52-3.9	0	8
	FAM154A	2.8	1.64-4.8	0	9			BNIP3L	2.19	1.36-3.54	0.001	8
	FOCAD	2.81	1.62-4.85	0	9			BRF2	2.44	1.43-4.14	0.001	8
	FREM1	2.76	1.63-4.69	0	9			C8orf22	2.44	1.52-3.91	0	8
	GLDC	2.64	1.53-4.55	0	9			C8orf34	2.48	1.54-3.99	0	8
	HAUS6	2.88	1.68-4.91	0	9			C8orf4	2.34	1.42-3.84	0.001	8
	IFNA1	2.88	1.69-4.9	0	9			C8orf44	2.44	1.52-3.9	0	8
	IFNA10	2.87	1.68-4.89	0	9			C8orf46	2.44	1.52-3.9	0	8
	IFNA13	2.88	1.69-4.9	0	9			C8orf59	2.44	1.52-3.91	0	8
	IFNA14	2.88	1.69-4.9	0	9			C8orf88	2.3	1.44-3.7	0.001	8
	IFNA16	2.87	1.68-4.89	0	9			CA1	2.44	1.52-3.9	0	8
	IFNA17	2.87	1.69-4.89	0	9			CA13	2.44	1.52-3.91	0	8
	IFNA2	2.88	1.69-4.9	0	9			CA2	2.44	1.52-3.91	0	8
	IFNA21	2.88	1.69-4.9	0	9			CA3	2.44	1.52-3.91	0	8
	IFNA4	2.87	1.68-4.89	0	9			CA8	2.44	1.52-3.9	0	8
	IFNA5	2.88	1.69-4.9	0	9			CALB1	2.3	1.44-3.7	0.001	8
	IFNA6	2.88	1.69-4.9	0	9			CCDC25	2.19	1.36-3.54	0.001	8
	IFNA7	2.87	1.68-4.89	0	9			CDCA2	2.19	1.36-3.54	0.001	8
	IFNA8	2.88	1.69-4.9	0	9			CHCHD7	2.44	1.52-3.91	0	8
	IFNB1	2.68	1.56-4.58	0	9			CHD7	2.44	1.52-3.9	0	8
	IFNE	2.88	1.69-4.9	0	9			CHMP4C	2.44	1.52-3.9	0	8
	IFNK	2.63	1.54-4.48	0	9			CHRNA2	2.19	1.36-3.54	0.001	8
	IFNW1	2.88	1.69-4.9	0	9			CLU	2.19	1.36-3.54	0.001	8
	IFT74	2.62	1.54-4.47	0	9			CLVS1	2.44	1.52-3.9	0	8
	IL33	2.64	1.53-4.55	0	9			CNBD1	2.55	1.58-4.1	0	8
	INSL4	2.59	1.49-4.5	0.001	9			CNGB3	2.44	1.52-3.91	0	8
	INSL6	2.59	1.49-4.5	0.001	9			COPS5	2.44	1.52-3.9	0	8
	IZUMO3	2.59	1.52-4.43	0	9			CPA6	2.44	1.52-3.9	0	8
	JAK2	2.54	1.45-4.45	0.001	9			CPNE3	2.44	1.52-3.91	0	8
	KDM4C	2.64	1.53-4.55	0	9			CRH	2.44	1.52-3.9	0	8
	KIAA2026	2.59	1.48-4.52	0.001	9			CRISPLD1	2.44	1.52-3.9	0	8
	KLHL9	2.88	1.69-4.9	0	9			CSPP1	2.44	1.52-3.9	0	8
	LINGO2	2.54	1.46-4.41	0.001	9			CYP7A1	2.44	1.52-3.91	0	8
	LRRC19	2.61	1.53-4.46	0	9			CYP7B1	2.44	1.52-3.9	0	8
	LURAP1L	2.83	1.66-4.84	0	9			DCAF4L2	2.39	1.49-3.84	0	8
	MLANA	2.62	1.5-4.57	0.001	9			DCTN6	2.19	1.36-3.54	0.001	8
	MLLT3	2.91	1.72-4.94	0	9			DECR1	2.3	1.44-3.7	0.001	8
	MPDZ	2.75	1.62-4.68	0	9			DNAJC5B	2.44	1.52-3.9	0	8
	MTAP	2.79	1.62-4.8	0	9			DOCK5	2.19	1.36-3.54	0.001	8
	NFIB	2.93	1.67-5.13	0	9			DPYSL2	2.19	1.36-3.54	0.001	8
	PDCD1LG2	2.59	1.49-4.5	0.001	9			DUSP26	2.39	1.4-4.09	0.001	8
	PLAA	2.61	1.53-4.45	0	9			DUSP4	2.19	1.36-3.54	0.001	8
	PLGRKT	2.59	1.49-4.5	0.001	9			E2F5	2.44	1.52-3.91	0	8
	PLIN2	2.94	1.73-4.98	0	9			EBF2	2.19	1.36-3.54	0.001	8
	PSIP1	2.75	1.62-4.68	0	9			ELP3	2.19	1.36-3.54	0.001	8
	PTPLAD2	2.74	1.61-4.66	0	9			EPHX2	2.19	1.36-3.54	0.001	8
	PTPRD	2.82	1.6-4.98	0	9			ERLIN2	2.44	1.43-4.14	0.001	8
	RANBP6	2.59	1.49-4.5	0.001	9			ESCO2	2.19	1.36-3.54	0.001	8
	RLN1	2.59	1.49-4.5	0.001	9			EXTL3	2.19	1.36-3.54	0.001	8
	RLN2	2.59	1.49-4.5	0.001	9			EYA1	2.55	1.6-4.05	0	8
	RPS6	2.94	1.73-4.98	0	9			FABP12	2.44	1.52-3.9	0	8
	RRAGA	2.74	1.61-4.67	0	9			FABP4	2.44	1.52-3.9	0	8
	SH3GL2	2.85	1.67-4.88	0	9			FABP5	2.44	1.52-3.9	0	8
	SLC24A2	2.95	1.74-4.99	0	9			FABP9	2.44	1.52-3.9	0	8
	SNAPC3	2.75	1.62-4.68	0	9			FAM110B	2.43	1.52-3.9	0	8
	TEK	2.55	1.48-4.4	0.001	9			FAM150A	2.44	1.52-3.91	0	8
	TMEM261	2.67	1.55-4.6	0	9			FBXO16	2.23	1.38-3.61	0.001	8
	TPD52L3	2.64	1.53-4.55	0	9			FZD3	2.19	1.36-3.54	0.001	8
	TTC39B	2.7	1.59-4.59	0	9			GDAP1	2.44	1.52-3.9	0	8
	TUSC1	2.59	1.52-4.43	0	9			GGH	2.44	1.52-3.9	0	8
	TYRP1	2.78	1.62-4.77	0	9			GNRH1	2.19	1.36-3.54	0.001	8
	UHRF2	2.64	1.53-4.55	0	9			GOLGA7	2.34	1.42-3.84	0.001	8
	ZDHHC21	2.75	1.62-4.68	0	9			GOT1L1	2.44	1.43-4.14	0.001	8
	ABCC2	5.51	2.05-14.81	0.001	10			GPR124	2.44	1.43-4.14	0.001	8
	ACTA2	5.51	2.05-14.81	0.001	10			GSR	2.19	1.36-3.54	0.001	8
	ADAMTS14	5.74	1.97-16.78	0.001	10			GTF2E2	2.19	1.36-3.54	0.001	8
	ADD3	4.16	1.77-9.79	0.001	10			HEY1	2.44	1.52-3.9	0	8
	ADIRF	5.46	2.03-14.69	0.001	10			HMBOX1	2.19	1.36-3.54	0.001	8
	ADK	5.74	1.97-16.78	0.001	10			HNF4G	2.43	1.52-3.9	0	8
	AGAP5	5.74	1.97-16.78	0.001	10			IL7	2.46	1.54-3.93	0	8
	ALDH18A1	5.51	2.05-14.81	0.001	10			IMPA1	2.44	1.52-3.9	0	8
	ANAPC16	5.74	1.97-16.78	0.001	10			IMPAD1	2.44	1.52-3.91	0	8
	ANKRD1	5.51	2.05-14.81	0.001	10			INTS9	2.19	1.36-3.54	0.001	8
	ANKRD2	5.51	2.05-14.81	0.001	10			JPH1	2.44	1.52-3.9	0	8
	ANKRD22	5.51	2.05-14.81	0.001	10			KCNB2	2.48	1.54-3.99	0	8
	ANXA7	5.74	1.97-16.78	0.001	10			KCNU1	2.44	1.43-4.14	0.001	8
	AP3M1	5.74	1.97-16.78	0.001	10			KCTD9	2.19	1.36-3.54	0.001	8
	ARHGAP19	5.43	2.02-14.6	0.001	10			KIF13B	2.19	1.36-3.54	0.001	8
	ASCC1	5.74	1.97-16.78	0.001	10			LACTB2	2.55	1.6-4.05	0	8
	ATAD1	5.77	2.15-15.46	0	10			LEPROTL1	2.19	1.36-3.54	0.001	8
	ATOH7	5.74	1.97-16.78	0.001	10			LRRCC1	2.44	1.52-3.91	0	8
	AVPI1	5.51	2.05-14.81	0.001	10			LY96	2.55	1.6-4.05	0	8
	BBIP1	4.17	1.77-9.82	0.001	10			LYN	2.44	1.52-3.91	0	8
	BLNK	5.51	2.05-14.81	0.001	10			LYPLA1	2.44	1.52-3.91	0	8
	BLOC1S2	4.96	1.92-12.8	0.001	10			MBOAT4	2.19	1.36-3.54	0.001	8
	BMPR1A	6.57	2.44-17.68	0	10			MCMDC2	2.44	1.52-3.9	0	8
	BTAF1	5.51	2.05-14.81	0.001	10			MMP16	2.44	1.52-3.9	0	8
	BTRC	5.51	2.05-14.81	0.001	10			MOS	2.44	1.52-3.91	0	8
	C10orf105	5.74	1.97-16.78	0.001	10			MRPL15	2.44	1.52-3.91	0	8
	C10orf11	5.72	1.96-16.72	0.001	10			MRPS28	2.44	1.52-3.9	0	8
	C10orf12	5.51	2.05-14.81	0.001	10			MSC	2.55	1.6-4.05	0	8
	C10orf131	7.01	3.08-15.95	0	10			MTFR1	2.44	1.52-3.9	0	8
	C10orf2	5.51	2.05-14.81	0.001	10			MYBL1	2.44	1.52-3.9	0	8
	C10orf54	5.74	1.97-16.78	0.001	10			NBN	2.34	1.46-3.75	0	8
	C10orf55	5.74	1.97-16.78	0.001	10			NCOA2	2.55	1.6-4.05	0	8
	C10orf62	5.51	2.05-14.81	0.001	10			NECAB1	2.3	1.44-3.7	0.001	8
	CALHM3	4.38	1.87-10.29	0.001	10			NEFL	2.19	1.36-3.54	0.001	8
	CAMK2G	5.74	1.97-16.78	0.001	10			NEFM	2.19	1.36-3.54	0.001	8
	CC2D2B	5.93	2.2-16.02	0	10			NKAIN3	2.43	1.52-3.9	0	8
	CCAR1	5.74	1.97-16.78	0.001	10			NPBWR1	2.44	1.52-3.91	0	8
	CCNJ	5.51	2.05-14.81	0.001	10			NSMAF	2.44	1.52-3.9	0	8
	CDH23	5.74	1.97-16.78	0.001	10			NUGGC	2.19	1.36-3.54	0.001	8
	CEP55	5.51	2.05-14.81	0.001	10			OPRK1	2.44	1.52-3.91	0	8
	CH25H	5.51	2.05-14.81	0.001	10			OSGIN2	2.34	1.46-3.76	0	8
	CHCHD1	5.74	1.97-16.78	0.001	10			OTUD6B	2.3	1.44-3.7	0.001	8
	CHST3	5.74	1.97-16.78	0.001	10			PAG1	2.44	1.52-3.9	0	8
	CHUK	4.96	1.92-12.8	0.001	10			PBK	2.19	1.36-3.54	0.001	8
	CNNM1	5.51	2.05-14.81	0.001	10			PCMTD1	2.44	1.52-3.91	0	8
	COL17A1	4.38	1.87-10.29	0.001	10			PDE7A	2.44	1.52-3.9	0	8
	COMTD1	5.74	1.97-16.78	0.001	10			PENK	2.44	1.52-3.91	0	8
	COX15	5.51	2.05-14.81	0.001	10			PEX2	2.44	1.52-3.9	0	8
	CPEB3	5.51	2.05-14.81	0.001	10			PI15	2.44	1.52-3.9	0	8
	CPN1	5.51	2.05-14.81	0.001	10			PKIA	2.45	1.53-3.91	0	8
	CRTAC1	5.51	2.05-14.81	0.001	10			PLAG1	2.44	1.52-3.91	0	8
	CUTC	5.51	2.05-14.81	0.001	10			PMP2	2.44	1.52-3.9	0	8
	CWF19L1	4.96	1.92-12.8	0.001	10			PNMA2	2.19	1.36-3.54	0.001	8
	CYP26A1	5.51	2.05-14.81	0.001	10			PNOC	2.19	1.36-3.54	0.001	8
	CYP26C1	5.51	2.05-14.81	0.001	10			PPP1R42	2.44	1.52-3.9	0	8
	CYP2C18	5.43	2.02-14.6	0.001	10			PPP2CB	2.19	1.36-3.54	0.001	8
	CYP2C19	5.43	2.02-14.6	0.001	10			PPP2R2A	2.19	1.36-3.54	0.001	8
	CYP2C8	5.51	2.05-14.81	0.001	10			PRDM14	2.55	1.6-4.05	0	8
	CYP2C9	5.51	2.05-14.81	0.001	10			PREX2	2.44	1.52-3.9	0	8
	DDIT4	5.74	1.97-16.78	0.001	10			PROSC	2.44	1.43-4.14	0.001	8
	DDX21	5.74	1.97-16.78	0.001	10			PSKH2	2.44	1.52-3.91	0	8
	DDX50	5.74	1.97-16.78	0.001	10			PTK2B	2.19	1.36-3.54	0.001	8
	DLG5	5.73	1.96-16.73	0.001	10			PURG	2.19	1.36-3.54	0.001	8
	DNA2	8.96	2.48-32.3	0.001	10			PXDNL	2.44	1.52-3.91	0	8
	DNAJB12	5.74	1.97-16.78	0.001	10			RAB11FIP1	2.44	1.43-4.14	0.001	8
	DNAJC9	5.74	1.97-16.78	0.001	10			RAB2A	2.44	1.52-3.9	0	8
	DNMBP	5.51	2.05-14.81	0.001	10			RALYL	2.44	1.52-3.91	0	8
	DNTT	5.51	2.05-14.81	0.001	10			RB1CC1	2.44	1.52-3.91	0	8
	DPCD	5.51	2.05-14.81	0.001	10			RBPMS	2.19	1.36-3.54	0.001	8
	DUPD1	5.74	1.97-16.78	0.001	10			RDH10	2.55	1.6-4.05	0	8
	DUSP13	5.74	1.97-16.78	0.001	10			RGS20	2.44	1.52-3.91	0	8
	ECD	5.74	1.97-16.78	0.001	10			RIPK2	2.36	1.47-3.79	0	8
	ENTPD1	5.51	2.05-14.81	0.001	10			RMDN1	2.44	1.52-3.91	0	8
	ENTPD7	5.51	2.05-14.81	0.001	10			RNF122	2.39	1.4-4.09	0.001	8
	ERLIN1	4.96	1.92-12.8	0.001	10			RP1	2.44	1.52-3.91	0	8
	EXOC6	5.51	2.05-14.81	0.001	10			RPL7	2.55	1.6-4.05	0	8
	EXOSC1	5.51	2.05-14.81	0.001	10			RPS20	2.44	1.52-3.91	0	8
	FAM149B1	5.74	1.97-16.78	0.001	10			RRS1	2.44	1.52-3.9	0	8
	FAM178A	5.51	2.05-14.81	0.001	10			SBSPON	2.55	1.6-4.05	0	8
	FAM25A	5.46	2.03-14.69	0.001	10			SCARA3	2.19	1.36-3.54	0.001	8
	FAM35A	5.46	2.03-14.69	0.001	10			SCARA5	2.19	1.35-3.54	0.001	8
	FAS	5.51	2.05-14.81	0.001	10			SDCBP	2.44	1.52-3.9	0	8
	FBXW4	7.2	2.31-22.48	0.001	10			SDR16C5	2.44	1.52-3.91	0	8
	FFAR4	5.51	2.05-14.81	0.001	10			SFRP1	2.34	1.42-3.84	0.001	8
	FGFBP3	5.51	2.05-14.81	0.001	10			SGK3	2.44	1.52-3.9	0	8
	FRA10AC1	5.51	2.05-14.81	0.001	10			SLC10A5	2.44	1.52-3.9	0	8
	FRAT1	5.51	2.05-14.81	0.001	10			SLC7A13	2.44	1.52-3.91	0	8
	FRAT2	5.51	2.05-14.81	0.001	10			SLCO5A1	2.55	1.6-4.05	0	8
	FUT11	5.74	1.97-16.78	0.001	10			SMIM18	2.19	1.36-3.54	0.001	8
	GLUD1	5.46	2.03-14.69	0.001	10			SNTG1	2.44	1.52-3.91	0	8
	GOLGA7B	5.51	2.05-14.81	0.001	10			SNX16	2.44	1.52-3.9	0	8
	GOT1	5.51	2.05-14.81	0.001	10			SOX17	2.44	1.52-3.91	0	8
	GSTO1	4.37	1.86-10.26	0.001	10			ST18	2.44	1.52-3.91	0	8
	GSTO2	4.37	1.86-10.26	0.001	10			STAU2	2.55	1.6-4.05	0	8
	HECTD2	5.51	2.05-14.81	0.001	10			STC1	2.39	1.4-4.09	0.001	8
	HERC4	5.74	1.97-16.78	0.001	10			STMN2	2.44	1.52-3.9	0	8
	HHEX	5.51	2.05-14.81	0.001	10			STMN4	2.19	1.36-3.54	0.001	8
	HIF1AN	5.51	2.05-14.81	0.001	10			SULF1	2.55	1.6-4.05	0	8
	HNRNPH3	5.74	1.97-16.78	0.001	10			TCEA1	2.44	1.52-3.91	0	8
	HOGA1	5.51	2.05-14.81	0.001	10			TCEB1	2.55	1.6-4.05	0	8
	HPS1	5.51	2.05-14.81	0.001	10			TCF24	2.44	1.52-3.9	0	8
	HPSE2	5.51	2.05-14.81	0.001	10			TERF1	2.55	1.6-4.05	0	8
	HTR7	5.51	2.05-14.81	0.001	10			TEX15	2.19	1.36-3.54	0.001	8
	IDE	5.51	2.05-14.81	0.001	10			TGS1	2.44	1.52-3.91	0	8
	IFIT1	5.51	2.05-14.81	0.001	10			TMEM55A	2.3	1.44-3.7	0.001	8
	IFIT1B	5.51	2.05-14.81	0.001	10			TMEM64	2.3	1.44-3.7	0.001	8
	IFIT2	5.51	2.05-14.81	0.001	10			TMEM68	2.44	1.52-3.91	0	8
	IFIT3	5.51	2.05-14.81	0.001	10			TMEM70	2.55	1.6-4.05	0	8
	IFIT5	5.51	2.05-14.81	0.001	10			TNFRSF10B	2.43	1.42-4.18	0.001	8
	ITPRIP	4.37	1.86-10.26	0.001	10			TOX	2.44	1.52-3.9	0	8
	KAT6B	5.74	1.97-16.78	0.001	10			TPD52	2.44	1.52-3.9	0	8
	KAZALD1	5.51	2.05-14.81	0.001	10			TRAM1	2.55	1.6-4.05	0	8
	KCNMA1	5.74	1.97-16.78	0.001	10			TRIM35	2.19	1.36-3.54	0.001	8
	KIAA1279	5.74	1.97-16.78	0.001	10			TRIM55	2.44	1.52-3.9	0	8
	KIF11	5.51	2.05-14.81	0.001	10			TRPA1	2.55	1.6-4.05	0	8
	KIF20B	5.51	2.05-14.81	0.001	10			TTPA	2.44	1.52-3.9	0	8
	KLLN	5.78	2.16-15.5	0	10			UBE2W	2.55	1.6-4.05	0	8
	LBX1	5.51	2.05-14.81	0.001	10			UBXN2B	2.35	1.47-3.77	0	8
	LCOR	5.46	2.03-14.68	0.001	10			UBXN8	2.19	1.36-3.54	0.001	8
	LGI1	5.51	2.05-14.81	0.001	10			VCPIP1	2.44	1.52-3.9	0	8
	LIPA	5.51	2.05-14.81	0.001	10			WRN	2.19	1.35-3.54	0.001	8
	LIPF	5.51	2.05-14.81	0.001	10			WWP1	2.44	1.52-3.91	0	8
	LIPJ	5.51	2.05-14.81	0.001	10			XKR4	2.44	1.52-3.91	0	8
	LIPK	5.51	2.05-14.81	0.001	10			XKR9	2.55	1.6-4.05	0	8
	LIPM	5.51	2.05-14.81	0.001	10			YTHDF3	2.44	1.52-3.9	0	8
	LIPN	5.51	2.05-14.81	0.001	10			ZBTB10	2.44	1.52-3.9	0	8
	LOXL4	5.51	2.05-14.81	0.001	10			ZC2HC1A	2.46	1.54-3.93	0	8
	LZTS2	5.51	2.05-14.81	0.001	10			ZFAND1	2.44	1.52-3.9	0	8
	MARVELD1	5.51	2.05-14.81	0.001	10			ZFHX4	2.44	1.52-3.9	0	8
	MCU	5.74	1.97-16.78	0.001	10			ZMAT4	2.34	1.42-3.84	0.001	8
	MICU1	5.74	1.97-16.78	0.001	10			ZNF395	2.19	1.36-3.54	0.001	8
	MINPP1	5.46	2.03-14.69	0.001	10			ZNF703	2.44	1.43-4.14	0.001	8
	MMRN2	5.46	2.03-14.69	0.001	10			ZNF704	2.44	1.52-3.9	0	8
	MMS19	5.51	2.05-14.81	0.001	10
	MORN4	5.51	2.05-14.81	0.001	10
	MRPL43	5.51	2.05-14.81	0.001	10
	MRPS16	5.74	1.97-16.78	0.001	10
	MSS51	5.74	1.97-16.78	0.001	10
	MXI1	4.45	1.88-10.53	0.001	10
	MYOF	5.51	2.05-14.81	0.001	10
	MYOZ1	5.74	1.97-16.78	0.001	10
	MYPN	5.74	1.97-16.78	0.001	10
	NDST2	5.74	1.97-16.78	0.001	10
	NDUFB8	5.51	2.05-14.81	0.001	10
	NEURL1	4.38	1.87-10.29	0.001	10
	NOC3L	5.51	2.05-14.81	0.001	10
	NUDT13	5.74	1.97-16.78	0.001	10
	NUTM2A	5.46	2.03-14.69	0.001	10
	NUTM2D	5.46	2.03-14.69	0.001	10
	OBFC1	4.38	1.87-10.29	0.001	10
	OIT3	5.74	1.97-16.78	0.001	10
	OPALIN	5.51	2.05-14.81	0.001	10
	P4HA1	5.74	1.97-16.78	0.001	10
	PANK1	5.51	2.05-14.81	0.001	10
	PAPSS2	5.75	2.14-15.41	0.001	10
	PAX2	5.51	2.05-14.81	0.001	10
	PBLD	5.74	1.97-16.78	0.001	10
	PCBD1	5.74	1.97-16.78	0.001	10
	PCGF5	5.51	2.05-14.81	0.001	10
	PDCD4	4.17	1.77-9.82	0.001	10
	PDE6C	5.48	2.04-14.74	0.001	10
	PDLIM1	5.48	2.04-14.74	0.001	10
	PDZD7	5.51	2.05-14.81	0.001	10
	PGAM1	5.51	2.05-14.81	0.001	10
	PI4K2A	5.51	2.05-14.81	0.001	10
	PIK3AP1	5.51	2.05-14.81	0.001	10
	PKD2L1	4.96	1.92-12.8	0.001	10
	PLA2G12B	5.74	1.97-16.78	0.001	10
	PLAU	5.74	1.97-16.78	0.001	10
	PLCE1	5.55	2.07-14.92	0.001	10
	POLL	5.51	2.05-14.81	0.001	10
	POLR3A	5.74	1.97-16.78	0.001	10
	PPP1R3C	5.51	2.05-14.81	0.001	10
	PPP3CB	5.74	1.97-16.78	0.001	10
	PSAP	5.74	1.97-16.78	0.001	10
	PTEN	5.76	2.15-15.45	0	10
	PYROXD2	5.51	2.05-14.81	0.001	10
	R3HCC1L	5.51	2.05-14.81	0.001	10
	RBP4	5.51	2.05-14.81	0.001	10
	RNLS	5.51	2.05-14.81	0.001	10
	RPP30	5.51	2.05-14.81	0.001	10
	RPS24	5.74	1.97-16.78	0.001	10
	RRP12	5.51	2.05-14.81	0.001	10
	RUFY2	5.74	1.97-16.78	0.001	10
	SAMD8	5.74	1.97-16.78	0.001	10
	SCD	5.51	2.05-14.8	0.001	10
	SEC24C	5.74	1.97-16.78	0.001	10
	SEC31B	5.51	2.05-14.81	0.001	10
	SEMA4G	5.51	2.05-14.81	0.001	10
	SFR1	4.38	1.87-10.29	0.001	10
	SFRP5	5.51	2.05-14.81	0.001	10
	SFXN3	5.51	2.05-14.81	0.001	10
	SH3PXD2A	4.38	1.87-10.29	0.001	10
	SHOC2	4.1	1.74-9.65	0.001	10
	SIRT1	5.74	1.97-16.78	0.001	10
	SLC16A12	5.51	2.05-14.81	0.001	10
	SLC25A16	5.74	1.97-16.78	0.001	10
	SLC25A28	5.51	2.05-14.81	0.001	10
	SLC29A3	5.74	1.97-16.78	0.001	10
	SLC35G1	5.51	2.05-14.81	0.001	10
	SLIT1	5.51	2.05-14.81	0.001	10
	SLK	4.38	1.87-10.29	0.001	10
	SMNDC1	4.17	1.77-9.82	0.001	10
	SNCG	5.46	2.03-14.69	0.001	10
	SORBS1	5.51	2.05-14.81	0.001	10
	SORCS1	4.27	1.82-10.03	0.001	10
	SORCS3	4.57	1.84-11.37	0.001	10
	SPOCK2	5.74	1.97-16.78	0.001	10
	SRGN	5.74	1.97-16.78	0.001	10
	STAMBPL1	5.51	2.05-14.81	0.001	10
	STOX1	5.74	1.97-16.78	0.001	10
	SUPV3L1	5.72	1.96-16.72	0.001	10
	SYNPO2L	5.74	1.97-16.78	0.001	10
	TBATA	5.74	1.97-16.78	0.001	10
	TCTN3	5.51	2.05-14.81	0.001	10
	TET1	5.74	1.96-16.76	0.001	10
	TLL2	5.51	2.05-14.81	0.001	10
	TLX1	5.51	2.05-14.81	0.001	10
	TLX1NB	5.5	2.04-14.77	0.001	10
	TM9SF3	5.51	2.05-14.81	0.001	10
	TNKS2	5.51	2.05-14.81	0.001	10
	UBTD1	5.51	2.05-14.81	0.001	10
	UNC5B	5.74	1.97-16.78	0.001	10
	USP54	5.74	1.97-16.78	0.001	10
	VCL	5.74	1.97-16.78	0.001	10
	VDAC2	5.74	1.97-16.78	0.001	10
	VPS26A	5.74	1.97-16.78	0.001	10
	WNT8B	5.51	2.05-14.81	0.001	10
	XPNPEP1	4.17	1.77-9.82	0.001	10
	ZDHHC16	5.51	2.05-14.81	0.001	10
	ZFYVE27	5.51	2.05-14.81	0.001	10
	ZMIZ1	8.87	2.46-31.97	0.001	10
	ZNF503	5.74	1.97-16.78	0.001	10
	ZNF518A	5.51	2.05-14.81	0.001	10
	ZSWIM8	5.74	1.97-16.78	0.001	10
